# Supplementary material for: Genome-wide prediction of disease variant effects with a deep protein language model
Source: Nat Genet. 2023 Aug 10;55(9):1512–22. doi: 10.1038/s41588-023-01465-0 (PMC10484790; doi:10.1038/s41588-023-01465-0)
Supplement: Supplementary file 3 — Full benchmark evaluations of ESM1b and all other methods. [file 41588_2023_1465_MOESM3_ESM.xlsx]

## Sheet: Contents
Each of the tabs in this Excel file contains the benchmark results of ESM1b and all compared VEP methods over a different benchmark. The first 2 tabs contain the results of the clinical benchmarks (ClinVar and HGMD/gnomAD) with respect to missense variants, the 3rd tab contains the results of the DMS benchmark with respect to missense variants, and the 4th and 5th tabs contain the results of the …

## Sheet: Table_of_results_ClinVar
vep_name	AUC_AUROC	AUC_Balanced_AUPRC	n_var	head2head_VEP_auc_AUROC	head2head_ESM1b_auc_AUROC	head2head_VEP_auc_Balanced_AUPRC	head2head_ESM1b_auc_Balanced_AUPRC	head2head_n_variants	included	note
ESM1b	0.892263	0.883823	12095
EVE	0.883074	0.874634	12095	0.885312	0.906018	0.877905	0.905247	36522	TRUE
SIFT	0.874278	0.872495	12095	0.874047	0.905907	0.875338	0.906497	38099	TRUE
PROVEAN	0.864231	0.84419	12095	0.889324	0.906011	0.87642	0.906135	38417	TRUE
SIFT4G	0.862308	0.856396	12095	0.86133	0.905895	0.854006	0.906728	38328	TRUE
MutationAssessor	0.860496	0.856765	12095	0.876266	0.906231	0.882182	0.90615	37741	TRUE
MTBAN	0.832395	0.837927	12095	0.833637	0.895767	0.837211	0.887957	16896	TRUE
phyloP (vertebrate)	0.798462	0.769602	12095	0.835777	0.90588	0.814817	0.906155	39165	TRUE
LRT	0.752657	0.779082	12095	0.809739	0.905168	0.817489	0.905491	36894	TRUE
SiPhy	0.737506	0.665556	12095	0.771634	0.905792	0.701663	0.906164	39093	TRUE
GERP++	0.7041	0.640667	12095	0.742498	0.905868	0.677542	0.906278	39114	TRUE
phastCons (vertebrate)	0.698584	0.793732	12095	0.743681	0.90588	0.813086	0.906395	39165	TRUE
GenoCanyon	0.685419	0.681554	12095	0.699626	0.905876	0.701498	0.906311	39127	TRUE
phyloP (mammalian)	0.67119	0.632683	12095	0.701035	0.90588	0.657579	0.906144	39165	TRUE
phastCons (mammalian)	0.648436	0.66779	12095	0.695954	0.90588	0.703807	0.906368	39165	TRUE
phastCons (primate)	0.627693	0.612395	12095	0.668936	0.90588	0.641332	0.90629	39165	TRUE
phyloP (primate)	0.625991	0.597743	12095	0.649324	0.90588	0.617518	0.90621	39165	TRUE
bStatistic	0.562826	0.543147	12095	0.560656	0.90518	0.539298	0.9058	38614	TRUE
fitCons	0.529419	0.512243	12095	0.514531	0.906034	0.511796	0.90709	36042	TRUE
BayesDel (no AF)				0.947999	0.905876	0.946488	0.906188	39127	FALSE	Meta-predictor
BayesDel (with AF)				0.976738	0.905876	0.97416	0.906246	39127	FALSE	Meta-predictor
CADD				0.896607	0.90588	0.871368	0.906216	39165	FALSE	Uses Polyphen scores as feature, uses gnomAD AF
ClinPred				0.981972	0.905872	0.978924	0.906221	39036	FALSE	Trained on ClinVar, uses AF as a feature
DANN				0.77948	0.905876	0.723404	0.906264	39127	FALSE	Uses Polyphen scores as feature
DEOGEN2				0.912479	0.905777	0.917909	0.906321	38898	FALSE	Trained on HumsaVar
Eigen				0.902557	0.906042	0.893882	0.906951	35954	FALSE	Uses AF, Polyphen and other VEP scores as features
Eigen-PC				0.887879	0.906042	0.875446	0.906889	35954	FALSE	Uses AF, Polyphen and other VEP scores as features
FATHMM				0.788408	0.905531	0.800706	0.905618	38150	FALSE	Trained on HGMD, HumsaVar
FATHMM-MKL				0.821644	0.905876	0.775308	0.906145	39127	FALSE	Trained on HGMD, 1000 Genomes
FATHMM-XF				0.887811	0.906037	0.873933	0.907086	35796	FALSE	Trained on HGMD, 1000 Genomes
LIST-S2				0.846617	0.906063	0.836521	0.906307	38603	FALSE	Uses AF
M-CAP				0.885792	0.897973	0.87142	0.896729	31518	FALSE	Meta-predictor
MPC				0.808218	0.90466	0.814307	0.904124	35999	FALSE	Trained on ClinVar
MVP				0.903795	0.902496	0.89877	0.903589	36541	FALSE	Trained on Clinical DBs
MetaLR				0.90204	0.905858	0.903769	0.906098	39031	FALSE	Meta-predictor
MetaRNN				0.984846	0.90588	0.983072	0.906245	39165	FALSE	Meta-predictor
MetaSVM				0.909856	0.905858	0.90315	0.906356	39031	FALSE	Meta-predictor
MutPred				0.903483	0.900147	0.907311	0.891789	22381	FALSE	Trained on HGMD, SwissVar and dbSNP
MutationTaster				0.832781	0.905967	0.847323	0.906246	38990	FALSE	Trained on HGMD
Polyphen2 (HDIV)				0.855873	0.905008	0.857514	0.905312	38078	FALSE	Trained on HumDiv
Polyphen2 (HVAR)				0.882366	0.905008	0.873669	0.905347	38078	FALSE	Trained on HumVar
PrimateAI				0.846662	0.906188	0.82628	0.906747	38755	FALSE	Trained on AF (used to define the control set)
REVEL				0.948513	0.905625	0.948985	0.905961	38545	FALSE	Meta-predictor
VARITY_ER				0.938287	0.903425	0.935702	0.903323	39654	FALSE	Trained on ClinVar,HumsaVar, HGMD, DMS and gnomAD
VARITY_R				0.949542	0.903425	0.949004	0.903371	39654	FALSE	Trained on ClinVar,HumsaVar, HGMD, DMS and gnomAD
VEST4				0.945992	0.905867	0.941644	0.906144	39071	FALSE	Trained on HGMD and AF from Exome Sequencing Project

## Sheet: Table_of_results_HGMD
vep_name	AUC_AUROC	AUC_Balanced_AUPRC	n_var	head2head_VEP_auc_AUROC	head2head_ESM1b_auc_AUROC	head2head_VEP_auc_Balanced_AUPRC	head2head_ESM1b_auc_Balanced_AUPRC	head2head_n_variants	included	note
ESM1b	0.886897	0.881201	12357
EVE	0.884611	0.881363	12357	0.883988	0.897926	0.881146	0.902852	30483	TRUE
SIFT	0.883297	0.882277	12357	0.868494	0.893737	0.870141	0.905245	85470	TRUE
MutationAssessor	0.879456	0.876202	12357	0.862779	0.89481	0.865252	0.906024	84147	TRUE
PROVEAN	0.879142	0.864413	12357	0.868016	0.894054	0.851902	0.90519	86290	TRUE
SIFT4G	0.86926	0.865912	12357	0.845807	0.893598	0.83852	0.90479	85773	TRUE
MTBAN	0.843356	0.856192	12357	0.84764	0.911225	0.848049	0.913774	45381	TRUE
phyloP (vertebrate)	0.802999	0.788707	12357	0.86996	0.893733	0.865539	0.905268	87725	TRUE
LRT	0.759728	0.786634	12357	0.848757	0.893358	0.855573	0.90418	81063	TRUE
SiPhy	0.742806	0.670531	12357	0.833277	0.89373	0.790529	0.905139	87373	TRUE
GenoCanyon	0.725372	0.73415	12357	0.77361	0.893814	0.771757	0.905064	87596	TRUE
phyloP (mammalian)	0.723964	0.680056	12357	0.793991	0.893733	0.745182	0.905295	87725	TRUE
phastCons (vertebrate)	0.712132	0.791478	12357	0.817545	0.893733	0.847696	0.905217	87725	TRUE
GERP++	0.700332	0.645019	12357	0.80907	0.893823	0.762197	0.905153	87493	TRUE
phyloP (primate)	0.687821	0.650286	12357	0.751678	0.893733	0.699411	0.905193	87725	TRUE
phastCons (mammalian)	0.666304	0.674692	12357	0.789886	0.893733	0.778225	0.905158	87725	TRUE
phastCons (primate)	0.645035	0.623571	12357	0.766101	0.893733	0.732085	0.905029	87725	TRUE
bStatistic	0.535574	0.534116	12357	0.581782	0.893642	0.580555	0.905053	86940	TRUE
fitCons	0.467581	0.47722	12357	0.565058	0.892178	0.546287	0.903949	80304	TRUE
BayesDel (no AF)				0.978237	0.89381	0.980336	0.905209	87589	FALSE	Meta-predictor
BayesDel (with AF)				0.992292	0.89381	0.992325	0.9053	87589	FALSE	Meta-predictor
CADD				0.917204	0.893733	0.911694	0.905163	87725	FALSE	Uses Polyphen scores as feature, uses gnomAD AF
ClinPred				0.982613	0.894054	0.980437	0.9056	87467	FALSE	Trained on ClinVar, uses AF as a feature
DANN				0.838631	0.893814	0.792632	0.905242	87596	FALSE	Uses Polyphen scores as feature
DEOGEN2				0.958144	0.893822	0.961595	0.905105	87364	FALSE	Trained on HumsaVar
Eigen				0.913138	0.892431	0.910439	0.9042	80184	FALSE	Uses AF, Polyphen and other VEP scores as features
Eigen-PC				0.907718	0.892431	0.902809	0.904226	80184	FALSE	Uses AF, Polyphen and other VEP scores as features
FATHMM				0.894893	0.89453	0.899197	0.9059	86123	FALSE	Trained on HGMD, HumsaVar
FATHMM-MKL				0.885425	0.89382	0.855559	0.905242	87595	FALSE	Trained on HGMD, 1000 Genomes
FATHMM-XF				0.926725	0.892238	0.922142	0.903914	79592	FALSE	Trained on HGMD, 1000 Genomes
LIST-S2				0.902668	0.894122	0.895834	0.905497	85757	FALSE	Uses AF
M-CAP				0.953986	0.889144	0.952515	0.888527	68053	FALSE	Meta-predictor
MPC				0.860686	0.896256	0.868546	0.907095	81862	FALSE	Trained on ClinVar
MVP				0.949857	0.88584	0.95081	0.885801	68573	FALSE	Trained on Clinical DBs
MetaLR				0.982726	0.894094	0.981297	0.905493	87471	FALSE	Meta-predictor
MetaRNN				0.994333	0.893733	0.993708	0.905008	87725	FALSE	Meta-predictor
MetaSVM				0.954346	0.894094	0.964992	0.905264	87471	FALSE	Meta-predictor
MutPred				0.924465	0.899461	0.921395	0.897658	59723	FALSE	Trained on HGMD, SwissVar and dbSNP
MutationTaster				0.880002	0.894046	0.884453	0.905526	87334	FALSE	Trained on HGMD
Polyphen2 (HDIV)				0.865623	0.894565	0.865379	0.90599	85555	FALSE	Trained on HumDiv
Polyphen2 (HVAR)				0.882653	0.894565	0.874194	0.906098	85555	FALSE	Trained on HumVar
PrimateAI				0.898396	0.893873	0.900501	0.905186	86066	FALSE	Trained on AF (used to define the control set)
REVEL				0.973253	0.894047	0.976433	0.905276	86302	FALSE	Meta-predictor
VARITY_ER				0.928657	0.894075	0.932217	0.905517	87359	FALSE	Trained on ClinVar,HumsaVar, HGMD, DMS and gnomAD
VARITY_R				0.935385	0.894075	0.938952	0.905397	87359	FALSE	Trained on ClinVar,HumsaVar, HGMD, DMS and gnomAD
VEST4				0.97991	0.893547	0.980605	0.904987	87427	FALSE	Trained on HGMD and AF from Exome Sequencing Project

## Sheet: Table_of_results_DMS
vep_name	VEP_head2head_score	ESM1b_head2head_score	ESM1b_all_head2head_score	n_genes_in_the_comparison	n_total_variants_in_genes	n_variants_that_vep_supports	pct_variants_that_vep_supports	VEP_score_common_variants	n_total_common_variants
ESM1b								0.426834	16049
REVEL	0.379	0.3794	0.4018	15	76133	25834	0.339	0.419183	16049
DEOGEN2	0.389	0.3902	0.4053	14	74320	24977	0.336	0.42304	16049
MetaRNN	0.3743	0.3794	0.4018	15	76133	25834	0.339	0.415654	16049
VARITY_ER	0.3793	0.3845	0.4113	9	42802	11204	0.262
BayesDel (with AF)	0.3741	0.3794	0.4018	15	76133	25834	0.339	0.413625	16049
BayesDel (no AF)	0.3715	0.3794	0.4018	15	76133	25834	0.339	0.41146	16049
VEST4	0.3655	0.3794	0.4018	15	76133	25834	0.339	0.407585	16049
VARITY_R	0.3695	0.3845	0.4113	9	42802	11204	0.262
EVE	0.3952	0.4142	0.4018	15	76133	64580	0.848	0.418926	16049
MTBAN	0.4173	0.44	0.4063	10	70263	14013	0.199
M-CAP	0.3485	0.3791	0.4018	15	76133	25773	0.339	0.387707	16049
MetaLR	0.3478	0.3794	0.4018	15	76133	25834	0.339	0.381523	16049
ClinPred	0.3442	0.3794	0.4018	15	76133	25834	0.339	0.381799	16049
MutationAssessor	0.3543	0.3909	0.4053	14	74320	24623	0.331	0.379411	16049
MVP	0.3276	0.3793	0.4018	15	76133	25828	0.339	0.373421	16049
Eigen	0.3276	0.3794	0.4018	15	76133	25834	0.339	0.34456	16049
PROVEAN	0.3268	0.3794	0.4018	15	76133	25834	0.339	0.380874	16049
MetaSVM	0.3211	0.3794	0.4018	15	76133	25834	0.339	0.330276	16049
SIFT	0.3297	0.3902	0.4053	14	74320	24977	0.336	0.354034	16049
Eigen-PC	0.316	0.3794	0.4018	15	76133	25834	0.339	0.326373	16049
MPC	0.312	0.3794	0.4018	15	76133	25834	0.339	0.347249	16049
MutPred	0.3045	0.3756	0.4018	15	76133	24134	0.317	0.345419	16049
SIFT4G	0.3053	0.3794	0.4018	15	76133	25834	0.339	0.359983	16049
CADD	0.2969	0.3794	0.4018	15	76133	25834	0.339	0.300186	16049
Polyphen2 (HVAR)	0.2956	0.3794	0.4018	15	76133	25834	0.339	0.304269	16049
Polyphen2 (HDIV)	0.2834	0.3794	0.4018	15	76133	25834	0.339	0.284843	16049
PrimateAI	0.2808	0.3816	0.4018	15	76133	25606	0.336	0.26466	16049
FATHMM-XF	0.2734	0.3794	0.4018	15	76133	25834	0.339	0.286261	16049
FATHMM	0.2428	0.3794	0.4018	15	76133	25834	0.339	0.306275	16049
FATHMM-MKL	0.2407	0.3794	0.4018	15	76133	25834	0.339	0.248011	16049
LIST-S2	0.2435	0.3947	0.4142	13	69817	23622	0.338	0.249583	16049
phyloP (vertebrate)	0.2201	0.3794	0.4018	15	76133	25834	0.339	0.226622	16049
LRT	0.2004	0.3797	0.4018	15	76133	25810	0.339	0.186172	16049
MutationTaster	0.1771	0.3796	0.4036	14	75611	25332	0.335	0.183801	16049
bStatistic	0.1791	0.3833	0.4114	11	62235	21197	0.341
DANN	0.1569	0.3794	0.4018	15	76133	25834	0.339	0.13445	16049
GERP++	0.1539	0.3794	0.4018	15	76133	25834	0.339	0.152677	16049
SiPhy	0.1468	0.3794	0.4018	15	76133	25821	0.339	0.137693	16049
phastCons (vertebrate)	0.1444	0.3794	0.4018	15	76133	25834	0.339	0.157973	16049
GenoCanyon	0.1373	0.3794	0.4018	15	76133	25834	0.339	0.127048	16049
fitCons	0.1338	0.3796	0.4036	14	75611	25332	0.335	0.155974	16049
phastCons (primate)	0.1306	0.3794	0.4018	15	76133	25834	0.339	0.126207	16049
phyloP (mammalian)	0.1117	0.3794	0.4018	15	76133	25834	0.339	0.114852	16049
phastCons (mammalian)	0.1003	0.3794	0.4018	15	76133	25834	0.339	0.0892693	16049
phyloP (primate)	0.098	0.3794	0.4018	15	76133	25834	0.339	0.107618	16049

## Sheet: Table_of_results_indels
method	AUC_indels	AUC_ins	AUC_del	AUC_delins
ESM1b-aPLLR	0.874298	0.831486	0.874878	0.887359
ESM1b-PLLR	0.869468	0.859338	0.868695	0.857232
ESM1b-wPLLR	0.861372	NaN	NaN	NaN
CADD	0.83578	0.756837	0.848141	0.671464
Alignment	0.586436	NaN	NaN	NaN
BlastP	0.581685	NaN	NaN	NaN
Edit distance	0.501679	NaN	NaN	NaN

## Sheet: Table_of_results_stop_gains
method	AUC_no_NMD	AUC_NMD	AUC_ALL
ESM1b-minLLR	0.733735	0.565823	0.682867
num. AA lost	0.649893	0.589506	0.695464
pct. AA lost	0.599615	0.452323	0.579448
50bp rule	NaN	NaN	0.662203
